# Supplementary material for: Regulation of food intake by Connexin43 via adipocyte-sensory neuron electrical synapses
Source: Mol Metab. 2025 Sep 5;101:102247. doi: 10.1016/j.molmet.2025.102247 (PMC12544212; doi:10.1016/j.molmet.2025.102247)
Supplement: Multimedia component 1 [file mmc1.xlsx]

## Sheet: Sheet1
Supplementary Table 1: List of primers used in the paper.
Name of the Gene	Name of the primer	Sequence (5' to 3')
Gja1	Gja1-f	GTCACTGGTGACAGAAACAA
	Gja1-r	CTGTCGTCAGGGAAATCAAA
Ucp1	Ucp1-f	ACTGCCACACCTCCAGTCATT
	Ucp1-r	CTTTGCCTCACTCAGGATTGG
Elovl3	Elovl3-f	TCGAGACGTTTCAGGACTTA
	Elovl3-r	TTCCACATCCTCAGAGTACC
Pdk4	Pdk4-f	CCGCTTAGTGAACACTCCTTC
	Pdk4-r	TCTACAAACTCTGACAGGGCTTT
Cox7a1	Cox7a1-f	CAGCGTCATGGTCAGTCTGT
	Cox7a1-r	AGAAAACCGTGTGGCAGAGA
Prdm16	Prdm16-f	AAGATGGAAATCGGGGAGAG
	Prdm16-r	TCTGCTTTTTGATGCAGCTC
Adrb1	Adrb1-f	GAACCCTGCAACCTGTCGTC
	Adrb1-r	CCAGCAGTAGGCCCATACC
Adrb2	Adrb2-f	GGGAACGACAGCGACTTCTT
	Adrb2-r	GCCAGGACGATAACCGACAT
Adrb3	Adrb3-f	AGAAACGGCTCTCTGGCTTTG
	Adrb3-r	TGGTTATGGTCTGTAGTCTCGG
Pde3b	Pde3b-f	AAAGCGCAGCCGGTTACTAT
	Pde3b-r	CACCACTGCTTCAAGTCCCAG
Atgl	Atgl-f	CAACGCCACTCACATCTACGG
	Atgl-r	GGACACCTCAATAATGTTGGCAC
Hsl	Hsl-f	CCAGCCTGAGGGCTTACTG
	Hsl-r	CTCCATTGACTGTGACATCTCG
Rps16	Rps16-f	GATTTGCTGGTGTGGATATT
	Rps16-r	TCTTTGATCTCCTTCTTGGA
